# Supplementary material for: Classification and conservation priority of five Deccani sheep ecotypes of Maharashtra, India
Source: PLoS One. 2017 Sep 14;12(9):e0184691. doi: 10.1371/journal.pone.0184691 (PMC5598990; doi:10.1371/journal.pone.0184691)
Supplement: S1 File — This file contains the allele frequency data on 456 animals genotyped on 25 microsatellite markers. The animals belong to five sheep ecotypes of Maharashtra, India. (XLSX) [file pone.0184691.s005.xlsx]

## Sheet: Sheet1
Locus	Allele (bp)	Lonand	Sangamneri	Kolhapuri	Solapuri	Madgyal
BM0757	174	0.026	0	0	0	0
	178	0.141	0.2	0.175	0.262	0.138
	180	0.128	0.182	0.175	0.062	0.075
	182	0.218	0.127	0.095	0.138	0.119
	184	0.346	0.309	0.413	0.3	0.306
	186	0	0	0	0	0.013
	190	0	0	0	0	0.013
	194	0	0.018	0	0.023	0.006
	196	0	0	0	0.023	0.006
	198	0.115	0.091	0.127	0.077	0.288
	200	0.026	0.073	0.008	0.023	0
	202	0	0	0.008	0.015	0.013
	204	0	0	0	0.077	0
	212	0	0	0	0	0.013
	220	0	0	0	0	0.013
BM8125	101	0	0	0	0.032	0.005
	103	0.009	0.023	0	0.019	0
	105	0	0.011	0.02	0.019	0.005
	107	0.017	0.011	0.005	0.006	0.027
	109	0.181	0.236	0.194	0.449	0.19
	111	0.052	0.063	0.092	0.077	0.054
	113	0.517	0.54	0.577	0.378	0.587
	115	0.078	0.034	0.02	0	0.027
	117	0.078	0.04	0.036	0.006	0.005
	119	0.069	0.04	0.056	0.013	0.098
BM0827	202	0.02	0	0.019	0	0.013
	204	0	0	0	0.034	0.058
	206	0.02	0	0.067	0.103	0.019
	208	0	0.019	0.01	0.043	0.058
	210	0.02	0	0.048	0.138	0.058
	212	0.031	0	0.038	0	0.045
	214	0.092	0.096	0.106	0.095	0.156
	216	0.163	0.096	0.115	0.103	0.182
	218	0.173	0.279	0.212	0.138	0.169
	220	0.245	0.24	0.163	0.25	0.156
	222	0.204	0.269	0.192	0.095	0.052
	224	0.031	0	0.029	0	0.032
OarCP49	80	0.06	0.032	0.052	0.098	0.093
	82	0.112	0.053	0.113	0.451	0.222
	84	0.086	0.037	0.072	0.022	0.113
	88	0.009	0.063	0.005	0	0.005
	90	0.017	0.074	0.036	0.016	0.067
	92	0.138	0.042	0.098	0.152	0.077
	94	0.293	0.147	0.129	0.038	0.119
	96	0	0.384	0.026	0	0.015
	98	0.078	0.074	0.351	0.005	0.144
	100	0.078	0.058	0.052	0.06	0.093
	102	0.095	0.037	0.046	0.147	0.021
	104	0.017	0	0.021	0.011	0.026
	106	0.017	0	0	0	0.005
OarHH47	120	0	0.006	0.013	0	0.034
	122	0	0.025	0	0	0.006
	124	0.056	0.038	0.026	0.038	0.075
	126	0.028	0.019	0	0.008	0.057
	128	0	0.013	0.033	0	0.006
	130	0.13	0.184	0.132	0.192	0.092
	132	0.056	0.076	0.086	0.192	0.057
	134	0.157	0.127	0.171	0.285	0.098
	136	0.352	0.291	0.362	0.277	0.259
	138	0.028	0.032	0.02	0.008	0.029
	140	0.065	0.082	0.086	0	0.121
	142	0.037	0.063	0.026	0	0.04
	144	0.046	0.006	0.007	0	0.052
	146	0.037	0.006	0.013	0	0.057
	148	0.009	0.032	0.026	0	0.017
CSSM47	122	0.027	0.032	0	0.005	0.005
	124	0.027	0.005	0.007	0.048	0.005
	130	0.152	0.258	0.007	0.053	0.043
	132	0.429	0.285	0.246	0.415	0.199
	134	0.125	0.301	0.289	0.431	0.704
	136	0.009	0	0.014	0	0.011
	144	0.009	0	0.056	0	0
	146	0.027	0.011	0.056	0	0
	148	0.036	0.016	0.014	0	0
	150	0.045	0.011	0.085	0	0
	152	0.027	0.005	0.014	0	0
	154	0.009	0	0.049	0	0
	156	0	0	0.042	0	0
	158	0.018	0	0.007	0	0
	162	0	0.011	0.028	0	0.005
	164	0.036	0.059	0.07	0.021	0.016
	166	0.009	0	0.007	0.011	0.011
	168	0.018	0.005	0.007	0.011	0
	172	0	0	0	0.005	0
MAF214	173	0	0	0.042	0	0.006
	183	0.009	0.013	0.014	0	0
	189	0.009	0.006	0	0.007	0
	191	0	0.077	0.014	0.049	0.024
	193	0.455	0.59	0.352	0.303	0.56
	195	0.366	0.167	0.324	0.141	0.331
	197	0	0	0	0.063	0.03
	201	0	0.006	0	0.085	0
	205	0	0	0	0.042	0
	213	0	0.013	0	0.021	0
	215	0	0	0.021	0.028	0
	217	0	0.006	0	0.028	0
	219	0.009	0.013	0.014	0.021	0
	221	0	0	0.028	0.021	0
	223	0	0.013	0.014	0	0
	225	0	0	0.007	0.056	0
	227	0.009	0.013	0.028	0.042	0
	229	0.071	0.045	0.049	0	0.024
	231	0.018	0.013	0.014	0	0.012
	233	0	0	0.014	0.028	0
	237	0.009	0	0	0.021	0
	247	0	0	0	0.042	0.012
	259	0.036	0.006	0.035	0	0
	261	0	0.013	0.028	0	0
	267	0.009	0.006	0	0	0
OarCP20	63	0.025	0.117	0.04	0.026	0.021
	65	0.172	0.398	0.369	0.117	0.216
	67	0.008	0.01	0	0.036	0.129
	69	0	0.01	0	0.005	0.015
	71	0.369	0.041	0.242	0.321	0.278
	73	0.016	0	0.01	0.005	0.005
	75	0.025	0	0.015	0	0.015
	79	0.016	0	0.005	0.031	0.015
	81	0.008	0.005	0	0.01	0
	83	0	0.235	0	0	0
	85	0.09	0.112	0.162	0.092	0.026
	87	0.254	0.056	0.101	0.265	0.258
	89	0.008	0.01	0.056	0.071	0.015
	91	0.008	0.005	0	0.02	0.005
OarHH41	110	0	0	0	0	0.137
	112	0	0	0	0	0.026
	114	0	0	0.011	0	0
	116	0.008	0.039	0.006	0	0.005
	118	0	0.084	0.006	0.011	0.011
	120	0.192	0.266	0.282	0.165	0.3
	122	0.183	0.214	0.138	0.144	0.084
	124	0.367	0.149	0.23	0.213	0.184
	126	0.108	0.032	0.126	0.197	0.153
	128	0.033	0.032	0.029	0.043	0.021
	130	0.033	0.058	0.057	0.064	0.021
	132	0.033	0.052	0.017	0.074	0
	134	0.008	0.058	0.034	0.043	0.058
	136	0	0	0	0.011	0
	138	0.033	0	0.034	0.037	0
	140	0	0	0.029	0	0
	148	0	0.013	0	0	0
OarVH72	117	0	0.028	0.092	0.051	0
	119	0	0.021	0.013	0.006	0
	121	0.259	0.155	0.178	0.051	0.234
	123	0.463	0.204	0.533	0.197	0.346
	125	0.046	0.049	0.059	0.118	0.027
	127	0.037	0.063	0.039	0.017	0.048
	129	0.019	0.077	0.013	0.017	0.021
	131	0.009	0.148	0.007	0.213	0.085
	133	0.157	0.197	0.066	0.331	0.229
	135	0.009	0.056	0	0	0.011
BM6526	138	0	0	0	0	0.036
	142	0	0.006	0	0	0.036
	146	0	0	0	0.022	0.012
	148	0.011	0	0	0.043	0.054
	150	0	0	0	0.029	0.018
	152	0	0	0	0.051	0.036
	154	0.044	0.085	0.083	0.065	0.048
	156	0.056	0.061	0.058	0.123	0.12
	158	0.1	0.091	0.108	0.13	0.072
	160	0.067	0.012	0.05	0.13	0.054
	162	0.011	0.018	0.008	0.043	0.03
	164	0.011	0.012	0	0.022	0.042
	166	0.178	0.293	0.342	0.043	0.084
	168	0.356	0.402	0.267	0.261	0.114
	170	0.089	0.012	0.042	0.022	0.114
	172	0.022	0.006	0.017	0.014	0.018
	174	0.022	0	0.017	0	0.042
	176	0.022	0	0.008	0	0.024
	180	0.011	0	0	0	0.042
	163	0.009	0.006	0	0.007	0
INRA63	167	0.009	0	0	0.007	0.035
	169	0.047	0.037	0.035	0.069	0.071
	171	0.17	0.191	0.188	0.063	0.306
	173	0.094	0.068	0.153	0.139	0.1
	175	0.009	0.031	0.028	0.076	0.006
	177	0.132	0.154	0.181	0.174	0.1
	179	0	0.006	0	0.035	0.006
	181	0.179	0.198	0.069	0.069	0.041
	183	0.066	0.012	0.063	0.056	0.035
	185	0.16	0.222	0.201	0.042	0.194
	187	0.009	0.006	0.007	0.097	0.006
	189	0.028	0.031	0	0.014	0.024
	191	0.009	0	0	0.042	0.006
	193	0	0	0.021	0.069	0.029
	195	0	0.006	0	0.014	0
	197	0	0	0.014	0.014	0
	199	0.028	0	0.014	0.014	0.018
	203	0	0.019	0	0	0.006
	205	0.009	0.006	0.021	0	0.006
	207	0.019	0	0	0	0
	209	0.019	0.006	0.007	0	0.012
	133	0	0.006	0	0.014	0
OarAE129	135	0	0	0	0	0.012
	137	0.036	0.018	0	0	0.012
	139	0.009	0.006	0	0	0
	141	0.009	0	0	0.014	0
	143	0	0	0.006	0	0
	145	0	0.024	0.006	0	0
	147	0.082	0.091	0.121	0.061	0.042
	149	0.1	0.213	0.057	0.047	0.012
	151	0.036	0.067	0.144	0.081	0.024
	153	0	0	0	0.014	0.006
	155	0.018	0	0.006	0.014	0
	159	0.136	0.36	0.011	0	0
	161	0.427	0.104	0.276	0.014	0.012
	163	0.009	0.018	0.046	0.324	0.679
	165	0.082	0.018	0.034	0.264	0.19
	167	0.055	0.03	0.287	0.088	0
	169	0	0.043	0.006	0.068	0.012
	106	0	0	0.048	0	0.017
OarCP34	108	0.036	0.036	0.01	0	0
	110	0.071	0.143	0.087	0.042	0.042
	112	0.25	0.223	0.183	0.313	0.167
	114	0.143	0.134	0.144	0.108	0.217
	116	0.054	0.107	0.01	0.114	0.092
	118	0.125	0.223	0.26	0.307	0.342
	120	0.071	0.089	0.019	0.084	0.108
	122	0	0.027	0.058	0.03	0.008
	124	0.036	0.018	0.077	0	0
	126	0.054	0	0.029	0	0
	128	0.036	0	0.058	0	0
	130	0.125	0	0.019	0	0.008
	91	0.033	0.154	0.043	0.007	0
OarFCB128	95	0	0	0.029	0.007	0
	97	0.033	0	0	0.139	0
	99	0.228	0	0.123	0.319	0.227
	101	0.022	0.077	0.029	0	0.018
	103	0.043	0.115	0.138	0.014	0
	105	0.011	0	0.13	0	0
	107	0.033	0.077	0.007	0	0
	109	0.196	0.115	0.159	0.174	0.2
	111	0.163	0.154	0.181	0.215	0.355
	113	0	0.077	0.007	0	0.009
	115	0.022	0.077	0	0	0
	117	0.022	0	0.014	0.014	0.018
	119	0.054	0	0.065	0.035	0
	121	0.065	0	0.058	0.042	0.091
	125	0	0	0	0	0.036
	127	0	0	0.007	0.021	0
	129	0.054	0	0	0.014	0.009
	131	0	0.077	0	0	0
	137	0	0	0	0	0.018
	139	0	0.077	0	0	0.018
	141	0.022	0	0.007	0	0
	261	0.038	0	0	0.036	0.006
HSC	263	0	0	0	0.022	0
	265	0	0	0.017	0.014	0.013
	267	0.019	0.069	0.026	0.029	0.064
	269	0	0.015	0.017	0.029	0.026
	271	0.231	0.085	0.112	0.123	0.173
	273	0.096	0.138	0.095	0.13	0.122
	275	0.019	0.192	0.147	0.094	0.173
	277	0.231	0.223	0.181	0.13	0.147
	279	0.077	0.023	0.06	0.036	0.103
	281	0.096	0.092	0.095	0.043	0.045
	283	0.019	0.008	0.009	0.043	0
	285	0.115	0.085	0.078	0.138	0.083
	287	0.038	0.054	0.06	0.022	0.019
	289	0	0	0.034	0.007	0
	291	0	0	0	0.043	0
	293	0	0	0.034	0.022	0.026
	295	0.019	0	0.017	0	0
	297	0	0.015	0.009	0.022	0
	299	0	0	0.009	0.014	0
	113	0.009	0.008	0.012	0.011	0.007
OarHH35	115	0.019	0.015	0.012	0.017	0.028
	117	0.148	0.121	0.113	0.197	0.125
	119	0.222	0.409	0.304	0.427	0.604
	121	0.12	0.098	0.143	0.107	0.097
	123	0.222	0.144	0.089	0.157	0.049
	125	0.046	0.023	0.03	0.006	0
	127	0.009	0.03	0.048	0.006	0.007
	129	0.037	0.008	0.042	0	0
	131	0.009	0.008	0.06	0.017	0.014
	133	0.065	0.098	0.089	0.045	0.069
	135	0.046	0.03	0.012	0.011	0
	137	0.046	0	0.024	0	0
	139	0	0.008	0.024	0	0
	118	0.042	0.006	0.032	0.006	0.016
OarHH64	120	0.158	0.226	0.226	0.097	0.103
	122	0.033	0.043	0.042	0.071	0.071
	124	0.008	0	0.021	0.084	0.063
	126	0.242	0.232	0.179	0.208	0.254
	128	0.008	0	0.026	0.065	0.063
	130	0.1	0.012	0.063	0.104	0.119
	132	0.392	0.341	0.374	0.221	0.175
	134	0.008	0.049	0.021	0.013	0.063
	136	0	0	0.016	0.045	0.016
	138	0	0	0	0.045	0.032
	140	0.008	0	0	0.026	0.024
	146	0	0	0	0.013	0
	148	0	0.037	0	0	0
	150	0	0.055	0	0	0
	96	0	0.006	0	0.012	0.062
OarJMP29	98	0	0	0	0	0.112
	110	0	0	0	0.012	0
	114	0	0	0	0.012	0
	118	0.009	0	0.006	0.03	0
	120	0	0.006	0	0	0
	122	0.009	0	0.006	0.006	0
	124	0.018	0.047	0.052	0.09	0.034
	126	0.055	0.076	0.105	0.163	0.107
	128	0	0	0.017	0.012	0.017
	130	0.027	0.018	0.023	0.018	0.011
	132	0.027	0.012	0.012	0.03	0.034
	134	0.291	0.276	0.326	0.337	0.309
	136	0.445	0.488	0.314	0.241	0.219
	138	0.045	0.041	0.087	0.024	0.056
	140	0.009	0	0.006	0	0.006
	144	0.055	0.029	0.041	0.012	0.034
	146	0.009	0	0.006	0	0
	111	0	0.026	0	0	0
OarJMP08	113	0	0.026	0	0	0.006
	115	0.009	0.005	0	0.042	0.013
	117	0.036	0.111	0.045	0.028	0.091
	119	0.018	0.037	0.032	0.155	0.097
	121	0.145	0.105	0.083	0.092	0.143
	123	0.355	0.284	0.353	0.127	0.162
	125	0.155	0.253	0.141	0.113	0.221
	127	0.073	0.084	0.09	0.07	0.117
	129	0.027	0.042	0.038	0.092	0.045
	131	0	0.026	0.051	0.07	0.032
	133	0.064	0	0.051	0.063	0.039
	135	0.073	0	0.109	0.113	0.019
	137	0.045	0	0.006	0.035	0.013
	141	0	0	0	0.006	0.006
BM1314	145	0.008	0	0	0.011	0
	147	0.051	0	0.02	0.011	0.006
	149	0.025	0	0.051	0.029	0.061
	151	0.025	0	0.025	0.034	0.05
	153	0.025	0	0	0.006	0
	155	0.042	0	0.005	0.034	0.039
	157	0	0	0.005	0.057	0
	159	0.5	0	0.152	0.006	0.039
	161	0.025	0	0.157	0.121	0.006
	163	0	0.34	0.005	0.241	0.672
	165	0.051	0.608	0.01	0.172	0.044
	167	0.042	0.005	0.03	0.155	0.022
	169	0.008	0	0.025	0.011	0.006
	171	0.161	0.031	0.298	0.046	0.006
	173	0.034	0.015	0.202	0.023	0.022
	175	0	0	0.015	0.023	0.022
	177	0	0	0	0.011	0
	189	0	0.027	0	0.073	0
BM6506	191	0.647	0.743	0.027	0.14	0.065
	193	0.017	0	0.703	0.42	0.71
	195	0.009	0.007	0.044	0.06	0.008
	197	0.017	0.014	0	0.047	0.008
	199	0.052	0.034	0.022	0.06	0.048
	201	0.241	0.155	0.176	0.12	0.153
	203	0.017	0.007	0.011	0	0.008
	205	0	0	0.011	0.053	0
	207	0	0	0.005	0.02	0
	209	0	0.014	0	0.007	0
	211	0.009	0	0.028	0	0
CSRD247	215	0.028	0.12	0.019	0.024	0.026
	217	0.065	0	0.094	0.071	0.122
	219	0.009	0.02	0.047	0.06	0.006
	221	0.231	0.03	0.189	0.238	0.269
	223	0.074	0.06	0.057	0.024	0
	225	0	0.01	0.038	0.012	0
	227	0.037	0.08	0.038	0.048	0.013
	229	0	0.05	0.028	0.071	0.038
	231	0.13	0.08	0.094	0.179	0.167
	233	0.037	0.02	0.075	0.048	0.045
	235	0.287	0.03	0.123	0.143	0.256
	237	0.046	0.06	0.047	0	0.006
	239	0.019	0	0.009	0.036	0.026
	241	0.019	0.1	0.038	0	0
	243	0.009	0.04	0.019	0	0.006
	245	0	0.03	0.009	0	0
	251	0	0.05	0.038	0	0
	255	0	0.06	0	0.024	0
	257	0	0.06	0	0	0
	259	0	0	0	0.024	0
	263	0	0.1	0	0	0.013
	267	0	0	0.009	0	0.006
	136	0.017	0	0	0.012	0
OarFCB48	138	0.138	0	0	0.064	0.015
	140	0.017	0	0	0.163	0.125
	142	0.017	0.441	0.022	0.215	0.103
	144	0.103	0.247	0.112	0.233	0.162
	146	0.086	0.253	0.045	0.076	0.169
	148	0.155	0	0.197	0.047	0.147
	150	0.112	0	0.051	0.017	0.051
	152	0.026	0.016	0.174	0.017	0.007
	154	0.086	0.011	0.135	0.006	0.007
	156	0.026	0	0.045	0.047	0.015
	158	0	0.005	0.006	0.041	0.022
	160	0.017	0.011	0.034	0.023	0.051
	162	0.181	0.016	0.163	0.017	0.103
	164	0.017	0	0.017	0.023	0.022
	144	0.026	0.005	0.043	0	0.007
CSSM31	146	0.197	0.206	0.064	0.048	0.08
	148	0.105	0.222	0.121	0.056	0.173
	150	0.145	0.093	0.079	0.095	0.047
	152	0	0	0.007	0.04	0.007
	154	0.132	0.062	0.1	0.119	0.027
	156	0.026	0.041	0.064	0.095	0.027
	158	0.079	0.155	0.114	0.175	0.16
	160	0.092	0.077	0.157	0.183	0.26
	162	0.118	0.088	0.093	0.111	0.12
	164	0	0.015	0.05	0.016	0.013
	166	0.053	0.01	0.043	0.024	0.007
	168	0.026	0.026	0.05	0.024	0.067
	170	0	0	0.007	0.008	0
	172	0	0	0.007	0.008	0.007
